# Supplementary material for: Eravacycline in Critically Ill Patients with Multidrug-Resistant Gram-Negative Infections: A Real-World Cohort Study
Source: J Clin Med. 2026 Jul 17;15(14):5631. doi: 10.3390/jcm15145631 (PMC13412459; doi:10.3390/jcm15145631)
Supplement: Supplementary file 1 [file jcm-15-05631-s001.zip]

Archive with 1 entries (1 files):
- jcm-4377639-supplementary.pdf
